# Supplementary material for: Towards routine proteome profiling of FFPE tissue: insights from a 1,220-case pan-cancer study
Source: EMBO J. 2024 Nov 18;44(1):304–29. doi: 10.1038/s44318-024-00289-w (PMC11697351; doi:10.1038/s44318-024-00289-w)
Supplement: Supplementary file 3 — Dataset EV1 [file 44318_2024_289_MOESM3_ESM.xlsx]

## Sheet: Legend
	Dataset EV1 summarizes the pan-cancer cohort analyzed. The proteomic identifier is listed which allows mapping the proteomic raw file data to the clinical information. Cohort, sex, age at diagnosis, tumor cell content, block age and additional information as available are listed for each patient.

## Sheet: pan-cancer cohort
Proteomic number	Cohort	Sample count	Bioreplicate	Sex	Age at diagnosis	Tumor cell content [%]	Block age	Additional Info
P066172	CRC	1	1	male	61	80	NaN	CRC grading2
P066173	CRC	2	2	male	74	90	NaN	CRC grading3
P066174	CRC	3	3	male	73	90	NaN	CRC grading2
P066175	CRC	4	4	male	68	80	NaN	CRC grading2
P066176	CRC	5	5	male	42	70	NaN	CRC grading3
P066177	CRC	6	6	male	49	90	NaN	CRC grading3
P066178	CRC	7	7	male	49	90	NaN	CRC grading3
P066179	CRC	8	8	female	61	80	NaN	CRC grading2
P066180	CRC	9	9	male	60	60	NaN	CRC grading2
P066181	CRC	10	10	male	71	70	NaN	CRC grading2
P066182	CRC	11	11	male	61	60	NaN	CRC grading3
P066183	CRC	12	12	male	64	80	NaN	CRC grading3
P066184	CRC	13	13	male	72	80	NaN	CRC grading2
P066185	CRC	14	14	female	59	90	NaN	CRC grading5
P066186	CRC	15	15	female	58	90	NaN	CRC grading2
P066187	CRC	16	16	male	52	80	NaN	CRC grading2
P066188	CRC	17	17	female	63	80	NaN	CRC grading3
P066189	CRC	18	18	male	68	80	NaN	CRC grading2
P066190	CRC	19	19	male	66	70	NaN	CRC grading3
P066191	CRC	20	20	male	76	80	NaN	CRC grading2
P066192	CRC	21	21	male	66	80	NaN	CRC grading3
P066193	CRC	22	22	female	70	60	NaN	CRC grading2
P066194	CRC	23	23	male	57	80	NaN	CRC grading2
P066195	CRC	24	24	female	58	90	NaN	CRC grading3
P066196	CRC	25	25	female	69	70	NaN	CRC grading2
P066197	CRC	26	26	male	71	80	NaN	CRC grading2
P066198	CRC	27	27	female	73	80	NaN	CRC grading3
P066199	CRC	28	28	male	67	NaN	NaN	CRC grading2
P066200	CRC	29	29	male	31	70	NaN	CRC grading3
P066201	CRC	30	30	male	65	80	NaN	CRC grading2
P066202	CRC	31	31	male	74	80	NaN	CRC grading3
P066203	CRC	32	32	male	75	80	NaN	CRC grading3
P066204	CRC	33	33	male	68	80	NaN	CRC grading2
P066205	CRC	34	34	female	73	70	NaN	CRC grading2
P066206	CRC	35	35	male	53	80	NaN	CRC grading3
P066207	CRC	36	36	male	61	90	NaN	CRC grading2
P066208	CRC	37	37	female	69	80	NaN	CRC grading2
P066210	CRC	38	38	male	58	80	NaN	CRC grading2
P066211	CRC	39	39	male	74	80	NaN	CRC grading3
P066212	CRC	40	40	female	64	90	NaN	CRC grading2
P066213	CRC	41	41	female	59	80	NaN	CRC grading2
P066214	CRC	42	42	male	55	80	NaN	CRC grading2
P066215	CRC	43	43	male	73	90	NaN	CRC grading3
P066216	CRC	44	44	male	58	80	NaN	CRC grading3
P066217	CRC	45	45	male	53	80	NaN	CRC grading2
P066218	CRC	46	46	female	72	70	NaN	CRC grading2
P066219	CRC	47	47	male	51	90	NaN	CRC grading2
P066220	CRC	48	48	female	69	80	NaN	CRC grading2
P066221	CRC	49	49	male	64	80	NaN	CRC grading3
P066222	CRC	50	50	male	70	80	NaN	CRC grading3
P066223	CRC	51	51	female	58	90	NaN	CRC grading3
P066224	CRC	52	52	male	73	90	NaN	CRC grading3
P066225	CRC	53	53	male	68	70	NaN	CRC grading2
P066226	CRC	54	54	male	67	80	NaN	CRC grading2
P066227	CRC	55	55	male	65	60	NaN	CRC grading2
P066228	CRC	56	56	female	69	90	NaN	CRC grading3
P066229	CRC	57	57	male	62	80	NaN	CRC grading3
P066230	CRC	58	58	male	56	80	NaN	CRC grading2
P066231	CRC	59	59	male	44	70	NaN	CRC grading2
P066232	CRC	60	60	male	68	90	NaN	CRC grading2
P066233	CRC	61	61	female	59	90	NaN	CRC grading2
P066234	CRC	62	62	male	75	80	NaN	CRC grading3
P066235	CRC	63	63	male	74	80	NaN	CRC grading2.5
P066236	CRC	64	64	male	68	80	NaN	CRC grading3
P066237	CRC	65	65	male	60	80	NaN	CRC grading2
P066238	CRC	66	66	female	46	80	NaN	CRC grading2
P066239	CRC	67	67	male	70	80	NaN	CRC grading1
P066240	CRC	68	68	male	55	70	NaN	CRC grading2
P066241	CRC	69	69	male	60	70	NaN	CRC grading2
P066242	CRC	70	70	male	55	80	NaN	CRC grading3
P066243	CRC	71	71	male	68	80	NaN	CRC grading2
P066244	CRC	72	72	female	72	60	NaN	CRC grading2
P066245	CRC	73	73	male	53	70	NaN	CRC grading5
P066246	CRC	74	74	male	70	80	NaN	CRC grading2
P066247	CRC	75	75	male	75	80	NaN	CRC grading2
P066248	CRC	76	76	male	58	80	NaN	CRC grading2
P066249	CRC	77	77	male	57	80	NaN	CRC grading3
P066250	CRC	78	78	female	70	80	NaN	CRC grading3
P066251	CRC	79	79	male	69	80	NaN	CRC grading2
P066252	CRC	80	80	male	52	90	NaN	CRC grading3
P066253	CRC	81	81	male	73	80	NaN	CRC grading2.5
P066254	CRC	82	82	male	48	80	NaN	CRC grading3
P066255	CRC	83	83	female	67	60	NaN	CRC grading3
P066256	CRC	84	84	female	66	90	NaN	CRC grading5
P066257	CRC	85	85	female	61	80	NaN	CRC grading3
P066258	CRC	86	86	male	67	80	NaN	CRC grading3
P066259	CRC	87	87	male	61	70	NaN	CRC grading2
P066260	CRC	88	88	female	71	90	NaN	CRC grading2
P066261	CRC	89	89	male	72	80	NaN	CRC grading2
P066262	CRC	90	90	male	66	80	NaN	CRC grading2
P066263	CRC	91	91	female	71	80	NaN	CRC grading3
P084867	CRC	92	92	male	71	70	NaN	CRC grading2
P084868	CRC	93	93	female	60	80	NaN	CRC grading2
P084869	CRC	94	94	male	58	80	NaN	CRC grading3
P084870	CRC	95	95	female	68	70	NaN	CRC grading2
P084871	CRC	96	96	male	53	70	NaN	CRC grading2
P084872	CRC	97	97	male	60	80	NaN	CRC grading3
P084873	CRC	98	98	male	69	80	NaN	CRC grading3
P084874	CRC	99	99	female	72	80	NaN	CRC grading2
P084875	CRC	100	100	male	67	80	NaN	CRC grading2
P084876	CRC	101	101	male	59	90	NaN	CRC grading2
P084877	CRC	102	102	female	48	80	NaN	CRC grading3
P084878	CRC	103	103	male	74	90	NaN	CRC grading2
P084879	CRC	104	104	male	59	70	NaN	CRC grading2
P084880	CRC	105	105	male	47	80	NaN	CRC grading2
P084881	CRC	106	106	male	57	70	NaN	CRC grading3
P084882	CRC	107	107	male	51	80	NaN	CRC grading3
P084883	CRC	108	108	female	75	80	NaN	CRC grading2
P084884	CRC	109	109	male	72	70	NaN	CRC grading2
P084885	CRC	110	110	male	71	60	NaN	CRC grading2
P084886	CRC	111	111	male	64	90	NaN	CRC grading2
P084887	CRC	112	112	male	72	90	NaN	CRC grading2
P084888	CRC	113	113	male	58	80	NaN	CRC grading3
P084889	CRC	114	114	male	62	80	NaN	CRC grading3
P084890	CRC	115	115	male	70	80	NaN	CRC grading2
P084891	CRC	116	116	female	69	90	NaN	CRC grading2
P084892	CRC	117	117	male	74	90	NaN	CRC grading2
P084893	CRC	118	118	male	68	80	NaN	CRC grading2
P084894	CRC	119	119	male	66	70	NaN	CRC grading2
P084895	CRC	120	120	male	70	80	NaN	CRC grading2.5
P084896	CRC	121	121	male	68	80	NaN	CRC grading2
P084897	CRC	122	122	male	76	80	NaN	CRC grading2
P084898	CRC	123	123	male	56	80	NaN	CRC grading2
P084899	CRC	124	124	male	61	80	NaN	CRC grading3
P084900	CRC	125	125	female	71	80	NaN	CRC grading2
P084901	CRC	126	126	female	59	90	NaN	CRC grading3
P084902	CRC	127	127	female	71	80	NaN	CRC grading2
P084903	CRC	128	128	female	56	80	NaN	CRC grading2
P084904	CRC	129	129	female	60	90	NaN	CRC grading2
P084905	CRC	130	130	male	56	70	NaN	CRC grading2
P084906	CRC	131	131	male	63	80	NaN	CRC grading2
P084907	CRC	132	132	female	74	80	NaN	CRC grading2
P084908	CRC	133	133	female	71	80	NaN	CRC grading3
P084909	CRC	134	134	female	52	90	NaN	CRC grading3
P084910	CRC	135	135	female	61	90	NaN	CRC grading2
P084911	CRC	136	136	male	56	60	NaN	CRC grading2
P084937	CRC	137	137	male	59	70	NaN	CRC grading2
P084939	CRC	138	138	male	56	90	NaN	CRC grading2
P084940	CRC	139	139	female	68	80	NaN	CRC grading2
P084941	CRC	140	140	male	68	70	NaN	CRC grading2
P084942	CRC	141	141	male	63	80	NaN	CRC grading2
P084943	CRC	142	142	male	53	70	NaN	CRC grading2
P084944	CRC	143	143	male	62	80	NaN	CRC grading2
P084945	CRC	144	144	male	67	90	NaN	CRC grading2
P084946	CRC	145	145	male	61	70	NaN	CRC grading3
P051608	DLBCL	146	1	female	48	90	Q4/2001	NaN
P051609	DLBCL	147	2	male	84	90	Q1/2002	NaN
P051610	DLBCL	148	3	male	73	80	Q2/2011	NaN
P051611	DLBCL	149	4	female	77	90	Q3/2019	NaN
P051612	DLBCL	150	5	male	72	90	Q2/1997	NaN
P051613	DLBCL	151	6	male	41	80	Q4/2000	NaN
P051614	DLBCL	152	7	male	52	90	Q3/2001	NaN
P051615	DLBCL	153	8	male	52	80	Q3/1996	NaN
P051616	DLBCL	154	9	female	17	80	Q4/2013	NaN
P051617	DLBCL	155	10	female	76	80	Q2/2016	NaN
P051618	DLBCL	156	11	male	89	90	Q2/2015	NaN
P051619	DLBCL	157	12	female	75	80	Q4/2001	NaN
P051620	DLBCL	158	13	male	75	90	Q4/2009	NaN
P051621	DLBCL	159	14	male	69	90	Q1/2000	NaN
P051623	DLBCL	160	15	male	62	90	Q4/2012	NaN
P051624	DLBCL	161	16	male	68	80	Q4/2017	NaN
P051626	DLBCL	162	17	male	83	80	Q1/2008	NaN
P051628	DLBCL	163	18	female	63	90	Q2/2013	NaN
P051629	DLBCL	164	19	male	78	90	Q4/2019	NaN
P051630	DLBCL	165	20	female	71	90	Q1/2016	NaN
P051631	DLBCL	166	21	male	48	80	Q1/2001	NaN
P051632	DLBCL	167	22	male	72	90	Q2/2011	NaN
P051633	DLBCL	168	23	female	79	90	Q1/2013	NaN
P051634	DLBCL	169	24	female	78	90	Q3/2017	NaN
P051635	DLBCL	170	25	male	59	90	Q2/2019	NaN
P051636	DLBCL	171	26	female	54	80	Q2/2009	NaN
P051637	DLBCL	172	27	male	53	80	Q2/2006	NaN
P051638	DLBCL	173	28	male	55	80	Q4/2014	NaN
P051639	DLBCL	174	29	male	82	90	Q3/2014	NaN
P051640	DLBCL	175	30	male	68	80	Q4/1995	NaN
P051641	DLBCL	176	31	female	76	80	Q3/2001	NaN
P051642	DLBCL	177	32	male	71	80	Q4/2008	NaN
P051643	DLBCL	178	33	male	64	90	Q3/2017	NaN
P051644	DLBCL	179	34	male	60	90	Q4/1999	NaN
P051645	DLBCL	180	35	male	84	90	Q2/2013	NaN
P051647	DLBCL	181	36	female	78	90	Q1/2009	NaN
P051648	DLBCL	182	37	female	78	90	Q1/2009	NaN
P051649	DLBCL	183	38	male	47	90	Q3/2015	NaN
P051650	DLBCL	184	39	female	55	90	Q4/2013	NaN
P051651	DLBCL	185	40	male	40	90	Q1/2018	NaN
P051652	DLBCL	186	41	male	88	90	Q2/2015	NaN
P051653	DLBCL	187	42	female	71	90	Q2/2013	NaN
P051654	DLBCL	188	43	male	30	80	Q4/2014	NaN
P051655	DLBCL	189	44	female	51	90	Q4/2013	NaN
P051656	DLBCL	190	45	female	67	90	Q1/2008	NaN
P051657	DLBCL	191	46	female	84	80	Q2/1997	NaN
P051658	DLBCL	192	47	female	85	80	Q3/2001	NaN
P051659	DLBCL	193	48	male	59	90	Q3/2010	NaN
P051660	DLBCL	194	49	female	66	90	Q2/2017	NaN
P051661	DLBCL	195	50	male	83	90	Q1/2010	NaN
P051662	DLBCL	196	51	male	75	80	Q2/2010	NaN
P051664	DLBCL	197	52	male	80	80	Q4/2016	NaN
P051665	DLBCL	198	53	female	49	80	Q3/2013	NaN
P051666	DLBCL	199	54	female	78	80	Q2/2012	NaN
P051667	DLBCL	200	55	female	65	90	Q1/1997	NaN
P051668	DLBCL	201	56	male	59	90	Q4/1998	NaN
P051669	DLBCL	202	57	female	66	80	Q2/2009	NaN
P051670	DLBCL	203	58	male	79	90	Q2/2015	NaN
P051671	DLBCL	204	59	male	86	90	Q4/2019	NaN
P051672	DLBCL	205	60	female	61	80	Q2/2010	NaN
P051673	DLBCL	206	61	female	77	90	Q1/1999	NaN
P051674	DLBCL	207	62	male	30	90	Q1/2018	NaN
P051675	DLBCL	208	63	male	75	80	Q2/2015	NaN
P051676	DLBCL	209	64	male	62	80	Q4/2012	NaN
P051677	DLBCL	210	65	female	52	90	Q4/2000	NaN
P051678	DLBCL	211	66	male	50	90	Q3/2010	NaN
P051679	DLBCL	212	67	female	65	80	Q1/2008	NaN
P051680	DLBCL	213	68	female	80	90	Q4/2001	NaN
P051681	DLBCL	214	69	male	56	80	Q4/2013	NaN
P051682	DLBCL	215	70	male	90	90	Q4/2012	NaN
P051683	DLBCL	216	71	female	68	80	Q2/2014	NaN
P051684	DLBCL	217	72	female	73	90	Q4/2016	NaN
P051686	DLBCL	218	73	male	79	80	Q1/2017	NaN
P051688	DLBCL	219	74	female	48	80	Q2/2012	NaN
P051689	DLBCL	220	75	male	69	90	Q4/2009	NaN
P051690	DLBCL	221	76	male	65	90	Q1/2001	NaN
P051692	DLBCL	222	77	female	77	90	Q3/1996	NaN
P051693	DLBCL	223	78	male	51	90	Q3/1995	NaN
P051694	DLBCL	224	79	female	82	80	Q1/2018	NaN
P051695	DLBCL	225	80	female	74	80	Q4/2018	NaN
P051696	DLBCL	226	81	male	79	90	Q4/2015	NaN
P051697	DLBCL	227	82	female	75	90	Q3/2010	NaN
P051698	DLBCL	228	83	male	70	80	Q3/2010	NaN
P051699	DLBCL	229	84	male	75	90	Q4/2009	NaN
P051701	DLBCL	230	85	female	88	90	Q3/2009	NaN
P051702	DLBCL	231	86	male	29	80	Q2/2015	NaN
P051703	DLBCL	232	87	male	21	90	Q3/2019	NaN
P051704	DLBCL	233	88	female	73	90	Q2/2013	NaN
P051705	DLBCL	234	89	female	78	90	Q1/2019	NaN
P051706	DLBCL	235	90	male	66	90	Q4/2010	NaN
P051707	DLBCL	236	91	male	68	90	Q2/2009	NaN
P051708	DLBCL	237	92	female	88	90	Q2/2018	NaN
P051710	DLBCL	238	93	male	64	80	Q1/2010	NaN
P051711	DLBCL	239	94	male	75	80	Q1/2014	NaN
P051712	DLBCL	240	95	female	74	80	Q2/2012	NaN
P051713	DLBCL	241	96	female	24	80	Q4/2003	NaN
P051714	DLBCL	242	97	male	64	80	Q3/2017	NaN
P051715	DLBCL	243	98	male	78	90	Q4/2019	NaN
P051716	DLBCL	244	99	male	51	90	Q1/2011	NaN
P051717	DLBCL	245	100	female	82	80	Q2/2010	NaN
P051718	DLBCL	246	101	male	78	90	Q3/2013	NaN
P051719	DLBCL	247	102	male	59	80	Q2/2011	NaN
P051720	DLBCL	248	103	female	85	90	Q2/2018	NaN
P051721	DLBCL	249	104	male	73	80	Q4/2014	NaN
P051722	DLBCL	250	105	male	72	80	Q2/2018	NaN
P051723	DLBCL	251	106	male	65	90	Q4/2010	NaN
P051724	DLBCL	252	107	male	50	80	Q3/2000	NaN
P051725	DLBCL	253	108	female	72	90	Q1/2014	NaN
P051727	DLBCL	254	109	female	55	90	Q3/2019	NaN
P051728	DLBCL	255	110	female	59	90	Q3/2000	NaN
P051729	DLBCL	256	111	female	79	80	Q2/1997	NaN
P051730	DLBCL	257	112	male	68	90	Q4/2010	NaN
P051731	DLBCL	258	113	female	58	90	Q1/2012	NaN
P051732	DLBCL	259	114	male	41	80	Q4/2009	NaN
P051733	DLBCL	260	115	male	57	90	Q3/2016	NaN
P051735	DLBCL	261	116	male	76	90	Q4/2014	NaN
P051736	DLBCL	262	117	male	71	90	Q2/2019	NaN
P051737	DLBCL	263	118	male	50	90	Q3/2010	NaN
P051738	DLBCL	264	119	male	28	80	Q2/2015	NaN
P051739	DLBCL	265	120	female	58	90	Q4/1995	NaN
P051741	DLBCL	266	121	female	76	80	Q1/2019	NaN
P051742	DLBCL	267	122	male	82	80	Q4/2009	NaN
P051743	DLBCL	268	123	male	59	90	Q3/2015	NaN
P051744	DLBCL	269	124	male	49	90	Q4/2010	NaN
P051745	DLBCL	270	125	male	83	80	Q1/1994	NaN
P051746	DLBCL	271	126	male	63	80	Q3/2011	NaN
P051747	DLBCL	272	127	male	43	90	Q4/2008	NaN
P051748	DLBCL	273	128	female	64	90	Q1/1994	NaN
P051749	DLBCL	274	129	female	50	80	Q4/2009	NaN
P051750	DLBCL	275	130	female	55	90	Q3/2011	NaN
P051751	DLBCL	276	131	male	42	90	Q2/1996	NaN
P051754	DLBCL	277	132	male	64	80	Q3/2013	NaN
P051755	DLBCL	278	133	male	72	90	Q4/2014	NaN
P051756	DLBCL	279	134	male	50	90	Q3/2012	NaN
P051757	DLBCL	280	135	female	53	90	Q3/1991	NaN
P051758	DLBCL	281	136	male	83	80	Q2/2010	NaN
P051759	DLBCL	282	137	male	67	80	Q2/2002	NaN
P051760	DLBCL	283	138	male	73	80	Q1/2011	NaN
P051761	DLBCL	284	139	female	82	90	Q4/2009	NaN
P051762	DLBCL	285	140	male	68	90	Q2/2009	NaN
P051763	DLBCL	286	141	male	39	80	Q4/2015	NaN
P051764	DLBCL	287	142	male	71	90	Q3/2010	NaN
P051765	DLBCL	288	143	female	82	90	Q4/2015	NaN
P051766	DLBCL	289	144	male	61	90	Q4/2010	NaN
P051767	DLBCL	290	145	female	54	90	Q3/2015	NaN
P051768	DLBCL	291	146	male	47	90	Q4/2012	NaN
P051769	DLBCL	292	147	female	66	90	Q2/2009	NaN
P051770	DLBCL	293	148	female	69	90	Q1/2016	NaN
P051771	DLBCL	294	149	female	75	90	Q1/2013	NaN
P051773	DLBCL	295	150	female	65	80	Q2/2010	NaN
P051774	DLBCL	296	151	male	48	90	Q3/2018	NaN
P051775	DLBCL	297	152	male	74	90	Q1/2018	NaN
P051776	DLBCL	298	153	female	85	90	Q4/2013	NaN
P051777	DLBCL	299	154	male	64	90	Q1/2010	NaN
P051778	DLBCL	300	155	male	41	90	Q1/2011	NaN
P051779	DLBCL	301	156	female	69	80	Q2/2010	NaN
P051780	DLBCL	302	157	male	63	90	Q4/2010	NaN
P051781	DLBCL	303	158	male	49	80	Q2/2019	NaN
P051782	DLBCL	304	159	female	43	80	Q3/2012	NaN
P051783	DLBCL	305	160	male	37	90	Q1/2019	NaN
P051784	DLBCL	306	161	male	73	80	Q2/2018	NaN
P051787	DLBCL	307	162	female	77	90	Q2/2016	NaN
P051788	DLBCL	308	163	male	83	80	Q1/2019	NaN
P051789	DLBCL	309	164	male	43	90	Q3/2002	NaN
P051790	DLBCL	310	165	male	79	90	Q4/2009	NaN
P051792	DLBCL	311	166	male	74	90	Q3/2014	NaN
P051793	DLBCL	312	167	male	77	80	Q4/2012	NaN
P051794	DLBCL	313	168	male	72	90	Q3/2010	NaN
P051795	DLBCL	314	169	female	64	90	Q3/1997	NaN
P051796	DLBCL	315	170	female	80	80	Q4/2009	NaN
P051797	DLBCL	316	171	female	69	80	Q3/2012	NaN
P051799	DLBCL	317	172	male	74	90	Q1/2015	NaN
P051800	DLBCL	318	173	male	16	90	Q3/2010	NaN
P051801	DLBCL	319	174	male	73	80	Q2/2018	NaN
P051802	DLBCL	320	175	male	85	80	Q4/2010	NaN
P051803	DLBCL	321	176	female	63	90	Q1/2010	NaN
P051804	DLBCL	322	177	female	88	90	Q1/2012	NaN
P051805	DLBCL	323	178	female	59	90	Q1/1994	NaN
P051806	DLBCL	324	179	female	75	90	Q3/2004	NaN
P051807	DLBCL	325	180	female	75	80	Q3/2019	NaN
P051808	DLBCL	326	181	male	65	80	Q2/2001	NaN
P051809	DLBCL	327	182	female	89	80	Q3/2013	NaN
P051810	DLBCL	328	183	male	81	80	Q1/1997	NaN
P051811	DLBCL	329	184	male	71	80	Q1/2002	NaN
P051812	DLBCL	330	185	female	69	90	Q3/2014	NaN
P051813	DLBCL	331	186	male	61	90	Q4/2018	NaN
P051814	DLBCL	332	187	female	69	90	Q2/2010	NaN
P051815	DLBCL	333	188	male	63	90	Q1/2009	NaN
P051816	DLBCL	334	189	male	43	90	Q4/2013	NaN
P084986	DLBCL+	335	1	NaN	NaN	>60	NaN	NaN
P084987	DLBCL+	336	2	NaN	NaN	>60	NaN	NaN
P084988	DLBCL+	337	3	NaN	NaN	>60	NaN	NaN
P084989	DLBCL+	338	4	NaN	NaN	>60	NaN	NaN
P084990	DLBCL+	339	5	NaN	NaN	>60	NaN	NaN
P084991	DLBCL+	340	6	NaN	NaN	>60	NaN	NaN
P084992	DLBCL+	341	7	NaN	NaN	>60	NaN	NaN
P084993	DLBCL+	342	8	NaN	NaN	>60	NaN	NaN
P084994	DLBCL+	343	9	NaN	NaN	>60	NaN	NaN
P084995	DLBCL+	344	10	NaN	NaN	>60	NaN	NaN
P084996	DLBCL+	345	11	NaN	NaN	>60	NaN	NaN
P084997	DLBCL+	346	12	NaN	NaN	>60	NaN	NaN
P084998	DLBCL+	347	13	NaN	NaN	>60	NaN	NaN
P084999	DLBCL+	348	14	NaN	NaN	>60	NaN	NaN
P085000	DLBCL+	349	15	NaN	NaN	>60	NaN	NaN
P085001	DLBCL+	350	16	NaN	NaN	>60	NaN	NaN
P085002	DLBCL+	351	17	NaN	NaN	>60	NaN	NaN
P085003	DLBCL+	352	18	NaN	NaN	>60	NaN	NaN
P085004	DLBCL+	353	19	NaN	NaN	>60	NaN	NaN
P085005	DLBCL+	354	20	NaN	NaN	>60	NaN	NaN
P085006	DLBCL+	355	21	NaN	NaN	>60	NaN	NaN
P085007	DLBCL+	356	22	NaN	NaN	>60	NaN	NaN
P085008	DLBCL+	357	23	NaN	NaN	>60	NaN	NaN
P085009	DLBCL+	358	24	NaN	NaN	>60	NaN	NaN
P085010	DLBCL+	359	25	NaN	NaN	>60	NaN	NaN
P085011	DLBCL+	360	26	NaN	NaN	>60	NaN	NaN
P085012	DLBCL+	361	27	NaN	NaN	>60	NaN	NaN
P085013	DLBCL+	362	28	NaN	NaN	>60	NaN	NaN
P085014	DLBCL+	363	29	NaN	NaN	>60	NaN	NaN
P085015	DLBCL+	364	30	NaN	NaN	>60	NaN	NaN
P085016	DLBCL+	365	31	NaN	NaN	>60	NaN	NaN
P085017	DLBCL+	366	32	NaN	NaN	>60	NaN	NaN
P085018	DLBCL+	367	33	NaN	NaN	>60	NaN	NaN
P085019	DLBCL+	368	34	NaN	NaN	>60	NaN	NaN
P085020	DLBCL+	369	35	NaN	NaN	>60	NaN	NaN
P085021	DLBCL+	370	36	NaN	NaN	>60	NaN	NaN
P085022	DLBCL+	371	37	NaN	NaN	>60	NaN	NaN
P085023	DLBCL+	372	38	NaN	NaN	>60	NaN	NaN
P085024	DLBCL+	373	39	NaN	NaN	>60	NaN	NaN
P085025	DLBCL+	374	40	NaN	NaN	>60	NaN	NaN
P085026	DLBCL+	375	41	NaN	NaN	>60	NaN	NaN
P085027	DLBCL+	376	42	NaN	NaN	>60	NaN	NaN
P085028	DLBCL+	377	43	NaN	NaN	>60	NaN	NaN
P085029	DLBCL+	378	44	NaN	NaN	>60	NaN	NaN
P085030	DLBCL+	379	45	NaN	NaN	>60	NaN	NaN
P085031	DLBCL+	380	46	NaN	NaN	>60	NaN	NaN
P085032	DLBCL+	381	47	NaN	NaN	>60	NaN	NaN
P085033	DLBCL+	382	48	NaN	NaN	>60	NaN	NaN
P085034	DLBCL+	383	49	NaN	NaN	>60	NaN	NaN
P085035	DLBCL+	384	50	NaN	NaN	>60	NaN	NaN
P085036	DLBCL+	385	51	NaN	NaN	>60	NaN	NaN
P085037	DLBCL+	386	52	NaN	NaN	>60	NaN	NaN
P085038	DLBCL+	387	53	NaN	NaN	>60	NaN	NaN
P085039	DLBCL+	388	54	NaN	NaN	>60	NaN	NaN
P085040	DLBCL+	389	55	NaN	NaN	>60	NaN	NaN
P085041	DLBCL+	390	56	NaN	NaN	>60	NaN	NaN
P085042	DLBCL+	391	57	NaN	NaN	>60	NaN	NaN
P085043	DLBCL+	392	58	NaN	NaN	>60	NaN	NaN
P085044	DLBCL+	393	59	NaN	NaN	>60	NaN	NaN
P085045	DLBCL+	394	60	NaN	NaN	>60	NaN	NaN
P085046	DLBCL+	395	61	NaN	NaN	>60	NaN	NaN
P085047	DLBCL+	396	62	NaN	NaN	>60	NaN	NaN
P085048	DLBCL+	397	63	NaN	NaN	>60	NaN	NaN
P085049	DLBCL+	398	64	NaN	NaN	>60	NaN	NaN
P085050	DLBCL+	399	65	NaN	NaN	>60	NaN	NaN
P085051	DLBCL+	400	66	NaN	NaN	>60	NaN	NaN
P085052	DLBCL+	401	67	NaN	NaN	>60	NaN	NaN
P085053	DLBCL+	402	68	NaN	NaN	>60	NaN	NaN
P085054	DLBCL+	403	69	NaN	NaN	>60	NaN	NaN
P085055	DLBCL+	404	70	NaN	NaN	>60	NaN	NaN
P085056	DLBCL+	405	71	NaN	NaN	>60	NaN	NaN
P085057	DLBCL+	406	72	NaN	NaN	>60	NaN	NaN
P085058	DLBCL+	407	73	NaN	NaN	>60	NaN	NaN
P085059	DLBCL+	408	74	NaN	NaN	>60	NaN	NaN
P085060	DLBCL+	409	75	NaN	NaN	>60	NaN	NaN
P085061	DLBCL+	410	76	NaN	NaN	>60	NaN	NaN
P056472	GBM	411	1	male	71	30	NaN	GBM WHO grade 4
P056473	GBM	412	2	female	65	80	NaN	GBM WHO grade 4
P056474	GBM	413	3	male	67	40	NaN	GBM WHO grade 4
P056475	GBM	414	4	male	87	70	NaN	GBM WHO grade 4
P056476	GBM	415	5	male	77	25	NaN	GBM WHO grade 4
P056477	GBM	416	6	male	53	80	NaN	GBM WHO grade 4
P056478	GBM	417	7	female	71	35	NaN	GBM WHO grade 4
P056479	GBM	418	8	female	69	80	NaN	GBM WHO grade 4
P056480	GBM	419	9	female	73	30	NaN	GBM WHO grade 4
P056481	GBM	420	10	male	63	40	NaN	GBM WHO grade 4
P056483	GBM	421	11	male	23	NaN	NaN	GBM WHO grade 4
P056485	GBM	422	12	female	79	90	NaN	GBM WHO grade 4
P056486	GBM	423	13	female	86	90	NaN	GBM WHO grade 4
P056487	GBM	424	14	male	73	70	NaN	GBM WHO grade 4
P056488	GBM	425	15	male	78	80	NaN	GBM WHO grade 4
P056489	GBM	426	16	male	53	80	NaN	GBM WHO grade 4
P056490	GBM	427	17	male	68	80	NaN	GBM WHO grade 4
P056491	GBM	428	18	male	76	35	NaN	GBM WHO grade 4
P056492	GBM	429	19	male	52	30	NaN	GBM WHO grade 4
P056493	GBM	430	20	female	58	NaN	NaN	GBM WHO grade 4
P056495	GBM	431	21	male	60	NaN	NaN	GBM WHO grade 4
P056496	GBM	432	22	male	71	NaN	NaN	GBM WHO grade 4
P056497	GBM	433	23	female	75	60	NaN	GBM WHO grade 4
P056498	GBM	434	24	female	68	70	NaN	GBM WHO grade 4
P056500	GBM	435	25	male	76	95	NaN	GBM WHO grade 4
P056501	GBM	436	26	female	83	30	NaN	GBM WHO grade 4
P056502	GBM	437	27	male	73	30	NaN	GBM WHO grade 4
P056503	GBM	438	28	male	66	NaN	NaN	GBM WHO grade 4
P056504	GBM	439	29	male	72	30	NaN	GBM WHO grade 4
P056505	GBM	440	30	male	51	40	NaN	GBM WHO grade 4
P056506	GBM	441	31	female	58	NaN	NaN	GBM WHO grade 4
P056507	GBM	442	32	male	60	NaN	NaN	GBM WHO grade 4
P056508	GBM	443	33	female	41	90	NaN	GBM WHO grade 4
P056509	GBM	444	34	female	75	60	NaN	GBM WHO grade 4
P056510	GBM	445	35	male	71	NaN	NaN	GBM WHO grade 4
P056511	GBM	446	36	male	63	80	NaN	GBM WHO grade 4
P056512	GBM	447	37	female	63	80	NaN	GBM WHO grade 4
P056513	GBM	448	38	female	61	NaN	NaN	GBM WHO grade 4
P056514	GBM	449	39	male	63	90	NaN	GBM WHO grade 4
P056515	GBM	450	40	male	76	50	NaN	GBM WHO grade 4
P056516	GBM	451	41	male	55	NaN	NaN	GBM WHO grade 4
P056517	GBM	452	42	female	43	80	NaN	GBM WHO grade 4
P056518	GBM	453	43	female	76	NaN	NaN	GBM WHO grade 4
P056519	GBM	454	44	male	61	40	NaN	GBM WHO grade 4
P056520	GBM	455	45	female	41	90	NaN	GBM WHO grade 4
P056521	GBM	456	46	male	78	70	NaN	GBM WHO grade 4
P056522	GBM	457	47	male	50	40	NaN	GBM WHO grade 4
P056523	GBM	458	48	male	63	80	NaN	GBM WHO grade 4
P056524	GBM	459	49	male	71	20	NaN	GBM WHO grade 4
P056525	GBM	460	50	female	67	90	NaN	GBM WHO grade 4
P056526	GBM	461	51	male	79	25	NaN	GBM WHO grade 4
P056527	GBM	462	52	male	51	20	NaN	GBM WHO grade 4
P056528	GBM	463	53	male	55	NaN	NaN	GBM WHO grade 4
P056531	GBM	464	54	male	77	95	NaN	GBM WHO grade 4
P056532	GBM	465	55	female	75	95	NaN	GBM WHO grade 4
P056533	GBM	466	56	male	60	40	NaN	GBM WHO grade 4
P056534	GBM	467	57	female	65	80	NaN	GBM WHO grade 4
P056535	GBM	468	58	male	75	30	NaN	GBM WHO grade 4
P056536	GBM	469	59	male	71	20	NaN	GBM WHO grade 4
P056537	GBM	470	60	female	70	50	NaN	GBM WHO grade 4
P056538	GBM	471	61	male	54	30	NaN	GBM WHO grade 4
P056539	GBM	472	62	female	61	20	NaN	GBM WHO grade 4
P056540	GBM	473	63	male	55	NaN	NaN	GBM WHO grade 4
P056541	GBM	474	64	male	82	NaN	NaN	GBM WHO grade 4
P056542	GBM	475	65	female	43	80	NaN	GBM WHO grade 4
P056543	GBM	476	66	female	85	90	NaN	GBM WHO grade 4
P056544	GBM	477	67	female	75	95	NaN	GBM WHO grade 4
P056546	GBM	478	68	female	65	80	NaN	GBM WHO grade 4
P056547	GBM	479	69	female	71	40	NaN	GBM WHO grade 4
P056548	GBM	480	70	male	61	NaN	NaN	GBM WHO grade 4
P056549	GBM	481	71	male	61	NaN	NaN	GBM WHO grade 4
P056550	GBM	482	72	female	69	80	NaN	GBM WHO grade 4
P056551	GBM	483	73	female	81	NaN	NaN	GBM WHO grade 4
P056552	GBM	484	74	male	55	NaN	NaN	GBM WHO grade 4
P056553	GBM	485	75	female	45	40	NaN	GBM WHO grade 4
P056555	GBM	486	76	male	47	35	NaN	GBM WHO grade 4
P056556	GBM	487	77	female	70	90	NaN	GBM WHO grade 4
P056557	GBM	488	78	male	72	NaN	NaN	GBM WHO grade 4
P056558	GBM	489	79	female	58	15	NaN	GBM WHO grade 4
P056559	GBM	490	80	female	71	40	NaN	GBM WHO grade 4
P056560	GBM	491	81	male	71	20	NaN	GBM WHO grade 4
P056561	GBM	492	82	male	68	90	NaN	GBM WHO grade 4
P056562	GBM	493	83	male	60	NaN	NaN	GBM WHO grade 4
P056563	GBM	494	84	male	45	25	NaN	GBM WHO grade 4
P056565	GBM	495	85	female	45	40	NaN	GBM WHO grade 4
P056591	GBM	496	86	female	79	40	NaN	GBM WHO grade 4
P056592	GBM	497	87	female	82	25	NaN	GBM WHO grade 4
P056593	GBM	498	88	female	75	35	NaN	GBM WHO grade 4
P056594	GBM	499	89	male	81	40	NaN	GBM WHO grade 4
P056595	GBM	500	90	male	66	NaN	NaN	GBM WHO grade 4
P056909	GBM	501	91	female	73	40	NaN	GBM WHO grade 4
P056910	GBM	502	92	male	58	25	NaN	GBM WHO grade 4
P056911	GBM	503	93	male	53	90	NaN	GBM WHO grade 4
P056912	GBM	504	94	male	56	NaN	NaN	GBM WHO grade 4
P056914	GBM	505	95	male	60	40	NaN	GBM WHO grade 4
P056915	GBM	506	96	female	73	40	NaN	GBM WHO grade 4
P056916	GBM	507	97	male	56	NaN	NaN	GBM WHO grade 4
P056917	GBM	508	98	female	69	80	NaN	GBM WHO grade 4
P056918	GBM	509	99	female	65	80	NaN	GBM WHO grade 4
P056920	GBM	510	100	female	63	95	NaN	GBM WHO grade 4
P056922	GBM	511	101	male	57	95	NaN	GBM WHO grade 4
P056923	GBM	512	102	male	80	95	NaN	GBM WHO grade 4
P056924	GBM	513	103	male	72	90	NaN	GBM WHO grade 4
P056925	GBM	514	104	male	52	85	NaN	GBM WHO grade 4
P056926	GBM	515	105	male	75	90	NaN	GBM WHO grade 4
P056929	GBM	516	106	male	74	80	NaN	GBM WHO grade 4
P056933	GBM	517	107	male	61	90	NaN	GBM WHO grade 4
P056935	GBM	518	108	male	67	90	NaN	GBM WHO grade 4
P056936	GBM	519	109	female	72	80	NaN	GBM WHO grade 4
P056937	GBM	520	110	female	75	95	NaN	GBM WHO grade 4
P056938	GBM	521	111	male	66	80	NaN	GBM WHO grade 4
P056939	GBM	522	112	male	65	70	NaN	GBM WHO grade 4
P056940	GBM	523	113	male	53	90	NaN	GBM WHO grade 4
P056941	GBM	524	114	female	65	90	NaN	GBM WHO grade 4
P056942	GBM	525	115	female	73	80	NaN	GBM WHO grade 4
P056943	GBM	526	116	male	57	80	NaN	GBM WHO grade 4
P056944	GBM	527	117	female	45	80	NaN	GBM WHO grade 4
P056946	GBM	528	118	male	69	85	NaN	GBM WHO grade 4
P056948	GBM	529	119	male	66	50	NaN	GBM WHO grade 4
P056949	GBM	530	120	male	58	85	NaN	GBM WHO grade 4
P056950	GBM	531	121	female	33	90	NaN	GBM WHO grade 4
P056951	GBM	532	122	male	56	80	NaN	GBM WHO grade 4
P056953	GBM	533	123	female	58	90	NaN	GBM WHO grade 4
P056954	GBM	534	124	female	66	90	NaN	GBM WHO grade 4
P056955	GBM	535	125	male	77	90	NaN	GBM WHO grade 4
P056956	GBM	536	126	female	79	80	NaN	GBM WHO grade 4
P056957	GBM	537	127	female	82	NaN	NaN	GBM WHO grade 4
P056958	GBM	538	128	female	77	80	NaN	GBM WHO grade 4
P056959	GBM	539	129	male	80	70	NaN	GBM WHO grade 4
P056960	GBM	540	130	female	60	70	NaN	GBM WHO grade 4
P056961	GBM	541	131	female	51	70	NaN	GBM WHO grade 4
P056962	GBM	542	132	male	85	80	NaN	GBM WHO grade 4
P056963	GBM	543	133	male	60	70	NaN	GBM WHO grade 4
P056964	GBM	544	134	male	40	80	NaN	GBM WHO grade 4
P056965	GBM	545	135	male	62	90	NaN	GBM WHO grade 4
P056966	GBM	546	136	male	54	90	NaN	GBM WHO grade 4
P056967	GBM	547	137	male	55	90	NaN	GBM WHO grade 4
P056968	GBM	548	138	male	53	90	NaN	GBM WHO grade 4
P056969	GBM	549	139	male	48	50	NaN	GBM WHO grade 4
P056970	GBM	550	140	male	66	80	NaN	GBM WHO grade 4
P056972	GBM	551	141	male	83	90	NaN	GBM WHO grade 4
P056974	GBM	552	142	male	78	90	NaN	GBM WHO grade 4
P056975	GBM	553	143	male	42	90	NaN	GBM WHO grade 4
P056976	GBM	554	144	male	76	95	NaN	GBM WHO grade 4
P056977	GBM	555	145	male	85	95	NaN	GBM WHO grade 4
P056978	GBM	556	146	male	67	95	NaN	GBM WHO grade 4
P056979	GBM	557	147	male	62	95	NaN	GBM WHO grade 4
P056980	GBM	558	148	male	25	80	NaN	GBM WHO grade 4
P056982	GBM	559	149	male	56	90	NaN	GBM WHO grade 4
P056983	GBM	560	150	male	48	90	NaN	GBM WHO grade 4
P056984	GBM	561	151	male	62	90	NaN	GBM WHO grade 4
P056986	GBM	562	152	female	60	90	NaN	GBM WHO grade 4
P056987	GBM	563	153	female	34	95	NaN	GBM WHO grade 4
P058384	GBM	564	154	female	70	70	NaN	GBM WHO grade 4
P058386	GBM	565	155	male	71	70	NaN	GBM WHO grade 4
P058387	GBM	566	156	female	82	70	NaN	GBM WHO grade 4
P058388	GBM	567	157	male	51	70	NaN	GBM WHO grade 4
P058389	GBM	568	158	male	74	85	NaN	GBM WHO grade 4
P058390	GBM	569	159	male	45	90	NaN	GBM WHO grade 4
P058391	GBM	570	160	male	62	80	NaN	GBM WHO grade 4
P058392	GBM	571	161	male	66	80	NaN	GBM WHO grade 4
P058394	GBM	572	162	male	71	80	NaN	GBM WHO grade 4
P058395	GBM	573	163	male	62	75	NaN	GBM WHO grade 4
P058396	GBM	574	164	male	54	50	NaN	GBM WHO grade 4
P058397	GBM	575	165	male	62	60	NaN	GBM WHO grade 4
P058398	GBM	576	166	male	59	70	NaN	GBM WHO grade 4
P058400	GBM	577	167	female	65	80	NaN	GBM WHO grade 4
P058401	GBM	578	168	male	71	70	NaN	GBM WHO grade 4
P058402	GBM	579	169	female	60	70	NaN	GBM WHO grade 4
P058404	GBM	580	170	female	75	NaN	NaN	GBM WHO grade 4
P058405	GBM	581	171	male	58	70	NaN	GBM WHO grade 4
P058406	GBM	582	172	female	47	80	NaN	GBM WHO grade 4
P058407	GBM	583	173	female	79	60	NaN	GBM WHO grade 4
P058408	GBM	584	174	male	73	80	NaN	GBM WHO grade 4
P058409	GBM	585	175	male	60	75	NaN	GBM WHO grade 4
P058410	GBM	586	176	male	50	60	NaN	GBM WHO grade 4
P058411	GBM	587	177	male	59	70	NaN	GBM WHO grade 4
P058412	GBM	588	178	male	61	70	NaN	GBM WHO grade 4
P058413	GBM	589	179	female	81	80	NaN	GBM WHO grade 4
P058414	GBM	590	180	female	70	90	NaN	GBM WHO grade 4
P058415	GBM	591	181	female	75	80	NaN	GBM WHO grade 4
P058416	GBM	592	182	male	57	70	NaN	GBM WHO grade 4
P058417	GBM	593	183	female	60	70	NaN	GBM WHO grade 4
P058418	GBM	594	184	female	72	50	NaN	GBM WHO grade 4
P058419	GBM	595	185	male	72	70	NaN	GBM WHO grade 4
P058420	GBM	596	186	female	79	60	NaN	GBM WHO grade 4
P058421	GBM	597	187	female	59	70	NaN	GBM WHO grade 4
P058422	GBM	598	188	male	69	60	NaN	GBM WHO grade 4
P058423	GBM	599	189	female	53	90	NaN	GBM WHO grade 4
P058425	GBM	600	190	male	62	70	NaN	GBM WHO grade 4
P058426	GBM	601	191	female	59	80	NaN	GBM WHO grade 4
P058428	GBM	602	192	female	78	80	NaN	GBM WHO grade 4
P058429	GBM	603	193	female	58	90	NaN	GBM WHO grade 4
P058430	GBM	604	194	female	74	80	NaN	GBM WHO grade 4
P058431	GBM	605	195	female	38	70	NaN	GBM WHO grade 4
P058432	GBM	606	196	female	77	90	NaN	GBM WHO grade 4
P058433	GBM	607	197	female	69	80	NaN	GBM WHO grade 4
P058434	GBM	608	198	male	69	70	NaN	GBM WHO grade 4
P058435	GBM	609	199	female	75	80	NaN	GBM WHO grade 4
P058436	GBM	610	200	male	68	80	NaN	GBM WHO grade 4
P058437	GBM	611	201	male	60	80	NaN	GBM WHO grade 4
P058438	GBM	612	202	female	28	60	NaN	GBM WHO grade 4
P058439	GBM	613	203	female	67	80	NaN	GBM WHO grade 4
P058440	GBM	614	204	male	57	70	NaN	GBM WHO grade 4
P058441	GBM	615	205	male	83	60	NaN	GBM WHO grade 4
P058442	GBM	616	206	female	30	NaN	NaN	GBM WHO grade 4
P058443	GBM	617	207	female	69	60	NaN	GBM WHO grade 4
P058444	GBM	618	208	male	71	60	NaN	GBM WHO grade 4
P058445	GBM	619	209	male	77	80	NaN	GBM WHO grade 4
P058446	GBM	620	210	female	77	70	NaN	GBM WHO grade 4
P058447	GBM	621	211	male	67	80	NaN	GBM WHO grade 4
P058448	GBM	622	212	male	20	90	NaN	GBM WHO grade 4
P058449	GBM	623	213	female	67	80	NaN	GBM WHO grade 4
P058451	GBM	624	214	male	40	90	NaN	GBM WHO grade 4
P058452	GBM	625	215	female	66	60	NaN	GBM WHO grade 4
P058453	GBM	626	216	male	80	80	NaN	GBM WHO grade 4
P058454	GBM	627	217	female	76	50	NaN	GBM WHO grade 4
P058455	GBM	628	218	female	79	80	NaN	GBM WHO grade 4
P058456	GBM	629	219	female	63	90	NaN	GBM WHO grade 4
P058457	GBM	630	220	male	49	90	NaN	GBM WHO grade 4
P058458	GBM	631	221	male	76	80	NaN	GBM WHO grade 4
P058459	GBM	632	222	male	58	70	NaN	GBM WHO grade 4
P058460	GBM	633	223	male	68	75	NaN	GBM WHO grade 4
P058461	GBM	634	224	female	73	70	NaN	GBM WHO grade 4
P058462	GBM	635	225	male	52	80	NaN	GBM WHO grade 4
P058463	GBM	636	226	male	61	80	NaN	GBM WHO grade 4
P058464	GBM	637	227	female	73	70	NaN	GBM WHO grade 4
P058465	GBM	638	228	male	62	60	NaN	GBM WHO grade 4
P058466	GBM	639	229	female	64	70	NaN	GBM WHO grade 4
P058467	GBM	640	230	male	65	80	NaN	GBM WHO grade 4
P058468	GBM	641	231	male	51	80	NaN	GBM WHO grade 4
P058469	GBM	642	232	female	64	80	NaN	GBM WHO grade 4
P058471	GBM	643	233	male	72	75	NaN	GBM WHO grade 4
P060462	GBM	644	234	female	48	90	NaN	GBM WHO grade 4
P060466	GBM	645	235	male	53	80	NaN	GBM WHO grade 4
P060471	GBM	646	236	female	42	70	NaN	GBM WHO grade 4
P060473	GBM	647	237	female	55	60	NaN	GBM WHO grade 4
P060486	GBM	648	238	male	60	70	NaN	GBM WHO grade 4
P060487	GBM	649	239	male	53	80	NaN	GBM WHO grade 4
P060490	GBM	650	240	female	60	80	NaN	GBM WHO grade 4
P060492	GBM	651	241	male	74	90	NaN	GBM WHO grade 4
P060498	GBM	652	242	female	65	70	NaN	GBM WHO grade 4
P060500	GBM	653	243	female	73	70	NaN	GBM WHO grade 4
P060502	GBM	654	244	male	70	70	NaN	GBM WHO grade 4
P060504	GBM	655	245	male	69	90	NaN	GBM WHO grade 4
P060505	GBM	656	246	female	53	60	NaN	GBM WHO grade 4
P051622	healthy LN	657	1	male	39	NaN	Q3/2019	NaN
P051625	healthy LN	658	2	female	56	NaN	Q1/2019	NaN
P051627	healthy LN	659	3	male	48	NaN	Q1/2019	NaN
P051646	healthy LN	660	4	female	47	NaN	Q3/2019	NaN
P051663	healthy LN	661	5	male	44	NaN	Q1/2019	NaN
P051685	healthy LN	662	6	female	47	NaN	Q2/2019	NaN
P051687	healthy LN	663	7	female	25	NaN	Q4/2019	NaN
P051691	healthy LN	664	8	male	38	NaN	Q4/2019	NaN
P051700	healthy LN	665	9	male	46	NaN	Q4/2019	NaN
P051709	healthy LN	666	10	female	47	NaN	Q2/2019	NaN
P051726	healthy LN	667	11	female	47	NaN	Q2/2019	NaN
P051734	healthy LN	668	12	female	56	NaN	Q1/2019	NaN
P051740	healthy LN	669	13	female	25	NaN	Q4/2019	NaN
P051752	healthy LN	670	14	male	26	NaN	Q3/2019	NaN
P051753	healthy LN	671	15	male	26	NaN	Q3/2019	NaN
P051772	healthy LN	672	16	female	40	NaN	Q2/2019	NaN
P051785	healthy LN	673	17	female	55	NaN	Q3/2019	NaN
P051786	healthy LN	674	18	male	63	NaN	Q4/2019	NaN
P051791	healthy LN	675	19	male	44	NaN	Q1/2019	NaN
P051798	healthy LN	676	20	female	57	NaN	Q4/2019	NaN
P055100	healthy OE	677	1	NaN	NaN	NaN	NaN	NaN
P055114	healthy OE	678	2	NaN	NaN	NaN	NaN	NaN
P055118	healthy OE	679	3	NaN	NaN	NaN	NaN	NaN
P055128	healthy OE	680	4	NaN	NaN	NaN	NaN	NaN
P055131	healthy OE	681	5	NaN	NaN	NaN	NaN	NaN
P055133	healthy OE	682	6	NaN	NaN	NaN	NaN	NaN
P055142	healthy OE	683	7	NaN	NaN	NaN	NaN	NaN
P055168	healthy OE	684	8	NaN	NaN	NaN	NaN	NaN
P055185	healthy OE	685	9	NaN	NaN	NaN	NaN	NaN
P055199	healthy OE	686	10	NaN	NaN	NaN	NaN	NaN
P055223	healthy OE	687	11	NaN	NaN	NaN	NaN	NaN
P055247	healthy OE	688	12	NaN	NaN	NaN	NaN	NaN
P055253	healthy OE	689	13	NaN	NaN	NaN	NaN	NaN
P055254	healthy OE	690	14	NaN	NaN	NaN	NaN	NaN
P055255	healthy OE	691	15	NaN	NaN	NaN	NaN	NaN
P055274	healthy OE	692	16	NaN	NaN	NaN	NaN	NaN
P055276	healthy OE	693	17	NaN	NaN	NaN	NaN	NaN
P055287	healthy OE	694	18	NaN	NaN	NaN	NaN	NaN
P063693	MEL	695	1	female	63	95	Q1/2016	brain metastasis, MEL grading 4
P063694	MEL	696	2	female	58	80	Q1/2015	MEL grading 4
P063695	MEL	697	3	female	75	75	Q1/2015	MEL grading 3
P063696	MEL	698	4	female	74	95	Q2/2014	MEL grading 4
P063697	MEL	699	5	male	85	75	Q1/2015	MEL grading 4
P063698	MEL	700	6	female	38	55	Q2/2015	MEL grading 3
P063699	MEL	701	7	male	61	90	Q2/2015	MEL grading 3
P063700	MEL	702	8	female	52	95	Q2/2013	MEL grading 3
P063701	MEL	703	9	female	51	90	Q1/2014	MEL grading 3
P063702	MEL	704	10	male	60	90	Q3/2015	MEL grading 4
P063703	MEL	705	11	male	55	90	Q3/2015	MEL grading 4
P063704	MEL	706	12	female	79	95	Q3/2015	brain metastasis, MEL grading 4
P063705	MEL	707	13	male	58	90	Q3/2015	MEL grading 4
P063706	MEL	708	14	male	58	90	Q3/2015	MEL grading 4
P063707	MEL	709	15	female	57	60	Q4/2015	MEL grading 3
P063708	MEL	710	16	female	65	80	Q4/2015	MEL grading 4
P063709	MEL	711	17	female	42	90	Q4/2015	MEL grading 3
P063710	MEL	712	18	female	36	95	Q4/2015	MEL grading 4
P063711	MEL	713	19	female	36	90	Q4/2015	MEL grading 4
P063712	MEL	714	20	male	72	95	Q4/2015	MEL grading 4
P063713	MEL	715	21	female	61	85	Q1/2016	MEL grading 4
P063714	MEL	716	22	male	65	80	Q1/2016	MEL grading 4
P063715	MEL	717	23	male	76	90	Q4/2015	MEL grading 3
P063716	MEL	718	24	male	76	90	Q1/2016	MEL grading 3
P063717	MEL	719	25	female	36	90	Q1/2016	MEL grading 3
P063718	MEL	720	26	male	63	90	Q1/2016	MEL grading 4
P063719	MEL	721	27	male	61	85	Q1/2016	MEL grading 3
P063720	MEL	722	28	female	67	95	Q1/2016	MEL grading 4
P063721	MEL	723	29	male	73	90	Q2/2016	MEL grading 4
P063722	MEL	724	30	female	57	95	Q2/2016	MEL grading 4
P063723	MEL	725	31	female	76	70	Q2/2016	MEL grading 4
P063724	MEL	726	32	male	76	95	Q2/2016	MEL grading 4
P063725	MEL	727	33	male	83	90	Q2/2016	MEL grading 4
P063726	MEL	728	34	female	78	95	Q3/2016	MEL grading 3
P063727	MEL	729	35	female	69	90	Q4/2016	MEL grading 4
P063728	MEL	730	36	male	78	90	Q4/2016	MEL grading 3
P063729	MEL	731	37	male	75	90	Q4/2016	MEL grading 4
P063730	MEL	732	38	male	58	95	Q2/2016	MEL grading 3
P063731	MEL	733	39	male	48	90	Q1/2017	MEL grading 3
P063732	MEL	734	40	female	76	85	Q1/2017	MEL grading 4
P063733	MEL	735	41	female	61	95	Q3/2016	MEL grading 4
P063734	MEL	736	42	female	61	80	Q1/2017	MEL grading 4
P063735	MEL	737	43	male	34	90	Q1/2017	MEL grading 4
P063736	MEL	738	44	female	80	90	Q1/2017	MEL grading 3
P064954	MEL	739	45	male	47	50	Q1/2015	MEL grading 3
P064955	MEL	740	46	female	51	95	Q4/2015	MEL grading 4
P064956	MEL	741	47	female	63	50	Q1/2015	MEL grading 3
P064957	MEL	742	48	female	77	95	Q1/2015	MEL grading 3
P064958	MEL	743	49	male	75	85	Q1/2017	MEL grading 3
P064959	MEL	744	50	male	60	65	Q4/2017	MEL grading 4
P064960	MEL	745	51	male	50	87	Q2/2017	MEL grading 4
P064961	MEL	746	52	male	71	89	Q2/2017	MEL grading 4
P064962	MEL	747	53	male	77	90	Q2/2017	brain metastasis, MEL grading 4
P064964	MEL	748	54	female	46	95	Q2/2020	brain metastasis, MEL grading 4
P064965	MEL	749	55	female	22	95	Q1/2020	brain metastasis, MEL grading 4
P064966	MEL	750	56	male	75	90	Q4/2016	MEL grading 3
P064967	MEL	751	57	female	71	85	Q2/2017	MEL grading 4
P064968	MEL	752	58	female	42	90	Q3/2017	MEL grading 4
P064969	MEL	753	59	male	48	80	Q2/2018	MEL grading 4
P064970	MEL	754	60	male	51	95	Q1/2017	MEL grading 4
P064971	MEL	755	61	male	74	90	Q4/2017	MEL grading 4
P064972	MEL	756	62	male	73	95	Q2/2018	brain metastasis, MEL grading 4
P064973	MEL	757	63	female	77	90	Q4/2017	MEL grading 3
P064974	MEL	758	64	female	53	85	Q1/2018	MEL grading 3
P064975	MEL	759	65	female	84	85	Q1/2018	MEL grading 4
P064976	MEL	760	66	male	75	95	Q1/2015	MEL grading 4
P064977	MEL	761	67	male	74	95	Q2/2017	MEL grading 4
P064978	MEL	762	68	male	75	95	Q1/2014	MEL grading 4
P064979	MEL	763	69	male	79	95	Q2/2018	MEL grading 4
P064980	MEL	764	70	male	30	90	Q2/2018	MEL grading 3
P064981	MEL	765	71	male	30	85	Q2/2018	MEL grading 3
P064982	MEL	766	72	female	76	95	Q2/2018	MEL grading 4
P064983	MEL	767	73	male	57	70	Q2/2018	MEL grading 4
P064985	MEL	768	74	male	84	90	Q2/2018	MEL grading 4
P064986	MEL	769	75	male	40	90	Q3/2017	MEL grading 4
P064987	MEL	770	76	male	51	70	Q2/2018	MEL grading 3
P064988	MEL	771	77	male	77	98	Q2/2018	MEL grading 3
P064989	MEL	772	78	female	58	95	Q3/2020	brain metastasis, MEL grading 4
P064990	MEL	773	79	male	49	95	Q3/2018	MEL grading 4
P064991	MEL	774	80	female	70	75	Q3/2018	MEL grading 4
P064992	MEL	775	81	male	81	80	Q3/2018	MEL grading 4
P064993	MEL	776	82	male	57	90	Q3/2018	MEL grading 4
P064994	MEL	777	83	male	62	90	Q3/2018	MEL grading 3
P064995	MEL	778	84	female	69	75	Q4/2018	MEL grading 4
P064996	MEL	779	85	male	61	85	Q4/2018	MEL grading 4
P064997	MEL	780	86	male	50	95	Q4/2018	brain metastasis, MEL grading 4
P065087	MEL	781	87	female	46	80	Q4/2018	MEL grading 4
P065088	MEL	782	88	male	75	90	Q3/2018	MEL grading 4
P065089	MEL	783	89	male	66	95	Q3/2018	MEL grading 4
P065090	MEL	784	90	male	51	55	Q3/2018	brain metastasis, MEL grading 4
P065091	MEL	785	91	male	51	98	Q4/2018	MEL grading 4
P065092	MEL	786	92	male	87	95	Q4/2018	MEL grading 4
P065093	MEL	787	93	female	86	95	Q1/2019	MEL grading 4
P065094	MEL	788	94	male	53	85	Q1/2015	MEL grading 4
P065095	MEL	789	95	male	53	78	Q1/2019	MEL grading 4
P065096	MEL	790	96	female	56	80	Q1/2019	MEL grading 3
P065097	MEL	791	97	female	86	90	Q1/2019	MEL grading 3
P065098	MEL	792	98	male	73	90	Q4/2018	brain metastasis, MEL grading 4
P065099	MEL	793	99	male	73	80	Q1/2019	brain metastasis, MEL grading 4
P065100	MEL	794	100	male	78	65	Q2/2019	MEL grading 4
P065101	MEL	795	101	male	72	95	Q4/2018	MEL grading 4
P065102	MEL	796	102	male	72	90	Q2/2019	MEL grading 4
P065103	MEL	797	103	male	75	25	Q2/2019	MEL grading 3
P065104	MEL	798	104	male	82	95	Q1/2020	brain metastasis, MEL grading 4
P065105	MEL	799	105	male	70	95	Q2/2019	MEL grading 4
P065106	MEL	800	106	male	50	90	Q3/2019	MEL grading 3
P065107	MEL	801	107	female	61	90	Q4/2018	MEL grading 4
P065108	MEL	802	108	female	50	85	Q3/2019	MEL grading 4
P065109	MEL	803	109	female	82	95	Q1/2019	brain metastasis, MEL grading 4
P065110	MEL	804	110	male	78	70	Q3/2019	MEL grading 4
P065111	MEL	805	111	female	79	90	Q3/2019	MEL grading 4
P065112	MEL	806	112	female	46	95	Q3/2015	MEL grading 4
P065113	MEL	807	113	female	65	85	Q3/2019	MEL grading 4
P065114	MEL	808	114	male	69	95	Q1/2020	MEL grading 4
P065115	MEL	809	115	male	36	90	Q4/2020	brain metastasis, MEL grading 4
P065116	MEL	810	116	female	69	90	Q2/2016	MEL grading 4
P065117	MEL	811	117	female	69	85	Q4/2020	brain metastasis, MEL grading 4
P065118	MEL	812	118	male	77	95	Q1/2020	MEL grading 3
P065119	MEL	813	119	female	57	90	Q1/2019	MEL grading 4
P065120	MEL	814	120	female	57	90	Q4/2019	MEL grading 4
P065121	MEL	815	121	female	57	95	Q1/2020	MEL grading 4
P065122	MEL	816	122	male	43	95	Q1/2020	MEL grading 4
P065123	MEL	817	123	female	74	70	Q1/2019	brain metastasis, MEL grading 4
P065124	MEL	818	124	male	62	95	Q3/2019	MEL grading 4
P065125	MEL	819	125	male	79	95	Q2/2020	MEL grading 3
P065126	MEL	820	126	female	44	95	Q2/2016	MEL grading 4
P065127	MEL	821	127	female	44	95	Q2/2016	MEL grading 4
P065128	MEL	822	128	female	43	95	Q3/2019	brain metastasis, MEL grading 4
P065129	MEL	823	129	male	60	90	Q3/2019	MEL grading 4
P065130	MEL	824	130	female	79	80	Q2/2020	brain metastasis, MEL grading 4
P065131	MEL	825	131	female	79	90	Q2/2020	MEL grading 4
P065132	MEL	826	132	female	80	95	Q2/2020	MEL grading 4
P065133	MEL	827	133	male	80	95	Q1/2019	MEL grading 4
P065134	MEL	828	134	male	68	95	Q2/2020	brain metastasis, MEL grading 4
P065179	MEL	829	135	male	77	95	Q2/2020	MEL grading 4
P065180	MEL	830	136	female	63	95	Q2/2020	MEL grading 4
P065181	MEL	831	137	male	57	95	Q2/2019	MEL grading 4
P065182	MEL	832	138	male	57	95	Q2/2020	MEL grading 4
P065183	MEL	833	139	male	83	75	Q3/2020	MEL grading 4
P065184	MEL	834	140	male	61	95	Q4/2019	MEL grading 4
P065185	MEL	835	141	male	61	95	Q3/2020	MEL grading 4
P065186	MEL	836	142	male	60	95	Q1/2020	MEL grading 4
P065187	MEL	837	143	female	59	95	Q3/2020	MEL grading 3
P065188	MEL	838	144	male	73	95	Q3/2020	MEL grading 4
P065189	MEL	839	145	male	50	95	Q3/2020	MEL grading 4
P065190	MEL	840	146	male	76	85	Q3/2020	MEL grading 4
P065191	MEL	841	147	female	90	95	Q1/2020	MEL grading 4
P065192	MEL	842	148	male	77	95	Q3/2020	MEL grading 4
P065193	MEL	843	149	male	65	95	Q3/2020	MEL grading 4
P065194	MEL	844	150	male	85	85	Q3/2020	brain metastasis, MEL grading 3
P065195	MEL	845	151	male	82	80	Q3/2019	brain metastasis, MEL grading 4
P065196	MEL	846	152	male	75	95	Q4/2020	MEL grading 4
P065197	MEL	847	153	male	74	90	Q1/2020	MEL grading 4
P065198	MEL	848	154	male	74	95	Q4/2020	MEL grading 4
P065199	MEL	849	155	male	56	95	Q3/2018	MEL grading 4
P065200	MEL	850	156	male	56	90	Q4/2020	MEL grading 4
P065201	MEL	851	157	female	53	75	Q2/2019	MEL grading 4
P065202	MEL	852	158	female	53	95	Q4/2020	MEL grading 4
P065203	MEL	853	159	male	71	65	Q4/2020	MEL grading 4
P065204	MEL	854	160	female	41	90	Q3/2016	MEL grading 4
P065205	MEL	855	161	male	72	95	Q1/2016	MEL grading 4
P065206	MEL	856	162	male	72	95	Q3/2016	MEL grading 4
P065207	MEL	857	163	female	68	95	Q2/2016	MEL grading 4
P065208	MEL	858	164	female	64	70	Q2/2016	MEL grading 4
P065209	MEL	859	165	female	64	90	Q3/2016	MEL grading 4
P065210	MEL	860	166	female	77	95	Q4/2015	MEL grading 4
P065211	MEL	861	167	male	56	75	Q3/2015	MEL grading 4
P065212	MEL	862	168	male	60	95	Q1/2020	brain metastasis, MEL grading 4
P065213	MEL	863	169	female	53	95	Q1/2015	brain metastasis, MEL grading 4
P065214	MEL	864	170	male	64	95	Q2/2015	brain metastasis, MEL grading 4
P065215	MEL	865	171	male	47	95	Q4/2015	MEL grading 4
P065216	MEL	866	172	female	71	90	Q2/2016	MEL grading 4
P065217	MEL	867	173	female	74	85	Q4/2020	brain metastasis, MEL grading 4
P065218	MEL	868	174	female	68	95	Q4/2020	brain metastasis, MEL grading 4
P065219	MEL	869	175	female	57	90	Q1/2019	brain metastasis, MEL grading 4
P065220	MEL	870	176	female	40	90	Q4/2019	brain metastasis, MEL grading 4
P065221	MEL	871	177	female	54	95	Q1/2020	brain metastasis, MEL grading 4
P065222	MEL	872	178	female	76	95	Q4/2014	MEL grading 3
P065223	MEL	873	179	female	75	80	Q4/2015	MEL grading 3
P065224	MEL	874	180	male	58	95	Q2/2016	MEL grading 4
P065225	MEL	875	181	female	78	95	Q1/2017	MEL grading 4
P065226	MEL	876	182	male	69	95	Q1/2020	brain metastasis, MEL grading 4
P065438	MEL	877	183	male	84	90	Q1/2017	MEL grading 4
P065439	MEL	878	184	male	45	80	Q3/2017	MEL grading 4
P065440	MEL	879	185	male	63	95	Q1/2018	MEL grading 4
P065441	MEL	880	186	male	78	85	Q3/2018	MEL grading 3
P065442	MEL	881	187	male	80	95	Q3/2018	MEL grading 3
P065443	MEL	882	188	male	96	90	Q4/2013	MEL grading 3
P065444	MEL	883	189	male	69	90	Q3/2016	brain metastasis, MEL grading 4
P065445	MEL	884	190	male	70	70	Q3/2019	brain metastasis, MEL grading 4
P065446	MEL	885	191	male	85	90	Q3/2020	brain metastasis, MEL grading 4
P065447	MEL	886	192	male	72	95	Q3/2019	brain metastasis, MEL grading 4
P055092	OSCC	887	1	NaN	NaN	NaN	NaN	NaN
P055093	OSCC	888	2	male	70	90	Q3/2010	NaN
P055094	OSCC	889	3	female	53	60	Q3/2011	NaN
P055095	OSCC	890	4	female	68	70	Q3/2012	NaN
P055096	OSCC	891	5	male	55	60	Q2/2009	NaN
P055097	OSCC	892	6	male	54	80	Q1/2010	NaN
P055098	OSCC	893	7	NaN	NaN	NaN	NaN	NaN
P055099	OSCC	894	8	NaN	NaN	NaN	NaN	NaN
P055101	OSCC	895	9	male	55	90	Q4/2011	NaN
P055102	OSCC	896	10	male	44	80	Q3/2010	NaN
P055103	OSCC	897	11	male	76	60	Q3/2011	NaN
P055104	OSCC	898	12	NaN	NaN	NaN	NaN	NaN
P055105	OSCC	899	13	male	59	30	Q3/2011	NaN
P055106	OSCC	900	14	male	51	80	Q4/2008	NaN
P055107	OSCC	901	15	male	61	60	Q3/2007	NaN
P055108	OSCC	902	16	male	53	80	Q3/2009	NaN
P055109	OSCC	903	17	male	59	80	Q4/2009	NaN
P055110	OSCC	904	18	male	70	80	Q3/2010	NaN
P055111	OSCC	905	19	female	50	65	Q4/2011	NaN
P055112	OSCC	906	20	male	53	70	Q4/2009	NaN
P055113	OSCC	907	21	female	56	80	Q4/2007	NaN
P055115	OSCC	908	22	male	54	40	Q1/2009	NaN
P055116	OSCC	909	23	NaN	NaN	NaN	NaN	NaN
P055117	OSCC	910	24	female	83	80	Q2/2010	NaN
P055119	OSCC	911	25	NaN	NaN	NaN	NaN	NaN
P055120	OSCC	912	26	male	66	50	Q4/2008	NaN
P055121	OSCC	913	27	NaN	NaN	NaN	NaN	NaN
P055122	OSCC	914	28	female	60	80	Q4/2007	NaN
P055123	OSCC	915	29	male	63	80	Q2/2011	NaN
P055124	OSCC	916	30	male	48	50	Q4/2008	NaN
P055125	OSCC	917	31	female	84	50	Q4/2008	NaN
P055126	OSCC	918	32	male	57	70	Q4/2010	NaN
P055127	OSCC	919	33	male	60	40	Q4/2011	NaN
P055129	OSCC	920	34	male	59	80	Q3/2012	NaN
P055130	OSCC	921	35	male	54	60	Q4/2009	NaN
P055132	OSCC	922	36	NaN	NaN	NaN	NaN	NaN
P055134	OSCC	923	37	NaN	NaN	NaN	NaN	NaN
P055135	OSCC	924	38	NaN	NaN	NaN	NaN	NaN
P055136	OSCC	925	39	female	58	40	Q2/2009	NaN
P055137	OSCC	926	40	male	73	80	Q3/2009	NaN
P055138	OSCC	927	41	NaN	NaN	NaN	NaN	NaN
P055139	OSCC	928	42	male	79	70	Q3/2011	NaN
P055140	OSCC	929	43	NaN	NaN	NaN	NaN	NaN
P055141	OSCC	930	44	male	62	60	Q3/2012	NaN
P055143	OSCC	931	45	NaN	NaN	NaN	NaN	NaN
P055144	OSCC	932	46	female	56	70	Q4/2008	NaN
P055145	OSCC	933	47	male	53	60	Q3/2010	NaN
P055156	OSCC	934	48	female	50	70	Q1/2009	NaN
P055157	OSCC	935	49	male	65	70	Q2/2008	NaN
P055158	OSCC	936	50	male	62	80	Q4/2009	NaN
P055159	OSCC	937	51	male	67	70	Q2/2008	NaN
P055160	OSCC	938	52	female	56	40	Q4/2010	NaN
P055161	OSCC	939	53	female	68	80	Q3/2009	NaN
P055162	OSCC	940	54	NaN	NaN	NaN	NaN	NaN
P055163	OSCC	941	55	male	71	40	Q4/2008	NaN
P055164	OSCC	942	56	female	63	70	Q3/2010	NaN
P055165	OSCC	943	57	male	69	80	Q1/2011	NaN
P055166	OSCC	944	58	female	55	85	Q2/2008	NaN
P055167	OSCC	945	59	male	55	60	Q2/2009	NaN
P055169	OSCC	946	60	female	44	70	Q3/2010	NaN
P055170	OSCC	947	61	male	59	60	Q3/2011	NaN
P055171	OSCC	948	62	male	62	90	Q4/2009	NaN
P055172	OSCC	949	63	NaN	NaN	NaN	NaN	NaN
P055173	OSCC	950	64	NaN	NaN	NaN	NaN	NaN
P055174	OSCC	951	65	female	66	60	Q4/2008	NaN
P055175	OSCC	952	66	male	51	40	Q3/2007	NaN
P055176	OSCC	953	67	NaN	NaN	NaN	NaN	NaN
P055177	OSCC	954	68	male	82	60	Q4/2008	NaN
P055178	OSCC	955	69	NaN	NaN	NaN	NaN	NaN
P055179	OSCC	956	70	female	78	40	Q4/2007	NaN
P055180	OSCC	957	71	female	46	80	Q2/2011	NaN
P055181	OSCC	958	72	male	49	80	Q3/2010	NaN
P055182	OSCC	959	73	male	57	60	Q4/2011	NaN
P055183	OSCC	960	74	NaN	NaN	NaN	NaN	NaN
P055184	OSCC	961	75	male	48	70	Q2/2010	NaN
P055186	OSCC	962	76	female	80	80	Q4/2009	NaN
P055187	OSCC	963	77	male	55	80	Q2/2012	NaN
P055188	OSCC	964	78	male	60	60	Q3/2010	NaN
P055189	OSCC	965	79	female	53	50	Q4/2008	NaN
P055190	OSCC	966	80	male	49	80	Q3/2010	NaN
P055191	OSCC	967	81	male	60	80	Q2/2012	NaN
P055192	OSCC	968	82	NaN	NaN	NaN	NaN	NaN
P055193	OSCC	969	83	NaN	NaN	NaN	NaN	NaN
P055194	OSCC	970	84	male	68	80	Q4/2009	NaN
P055195	OSCC	971	85	male	65	40	Q2/2008	NaN
P055196	OSCC	972	86	NaN	NaN	NaN	NaN	NaN
P055197	OSCC	973	87	female	58	50	Q2/2011	NaN
P055198	OSCC	974	88	NaN	NaN	NaN	NaN	NaN
P055200	OSCC	975	89	male	63	70	Q4/2008	NaN
P055201	OSCC	976	90	male	75	80	Q3/2011	NaN
P055202	OSCC	977	91	male	51	40	Q1/2012	NaN
P055203	OSCC	978	92	NaN	NaN	NaN	NaN	NaN
P055204	OSCC	979	93	female	64	80	Q2/2012	NaN
P055205	OSCC	980	94	male	67	80	Q2/2010	NaN
P055206	OSCC	981	95	female	78	80	Q4/2007	NaN
P055207	OSCC	982	96	NaN	NaN	NaN	NaN	NaN
P055208	OSCC	983	97	NaN	NaN	NaN	NaN	NaN
P055209	OSCC	984	98	male	69	70	Q3/2009	NaN
P055210	OSCC	985	99	male	48	80	Q3/2012	NaN
P055211	OSCC	986	100	male	38	75	Q2/2010	NaN
P055212	OSCC	987	101	male	52	50	Q3/2012	NaN
P055213	OSCC	988	102	NaN	NaN	NaN	NaN	NaN
P055214	OSCC	989	103	male	62	40	Q3/2011	NaN
P055215	OSCC	990	104	NaN	NaN	NaN	NaN	NaN
P055216	OSCC	991	105	NaN	NaN	NaN	NaN	NaN
P055217	OSCC	992	106	female	58	80	Q4/2009	NaN
P055218	OSCC	993	107	male	54	70	Q3/2008	NaN
P055219	OSCC	994	108	female	57	80	Q3/2011	NaN
P055220	OSCC	995	109	NaN	NaN	NaN	NaN	NaN
P055221	OSCC	996	110	male	44	70	Q1/2009	NaN
P055222	OSCC	997	111	NaN	NaN	NaN	NaN	NaN
P055224	OSCC	998	112	NaN	NaN	NaN	NaN	NaN
P055225	OSCC	999	113	male	75	30	Q4/2008	NaN
P055226	OSCC	1000	114	male	49	70	Q3/2010	NaN
P055227	OSCC	1001	115	male	61	80	Q2/2010	NaN
P055228	OSCC	1002	116	male	44	50	Q4/2009	NaN
P055229	OSCC	1003	117	female	55	85	Q2/2008	NaN
P055230	OSCC	1004	118	NaN	NaN	NaN	NaN	NaN
P055231	OSCC	1005	119	male	62	70	Q3/2008	NaN
P055232	OSCC	1006	120	NaN	NaN	NaN	NaN	NaN
P055233	OSCC	1007	121	male	51	60	Q4/2008	NaN
P055234	OSCC	1008	122	male	54	70	Q4/2009	NaN
P055235	OSCC	1009	123	female	48	40	Q4/2011	NaN
P055236	OSCC	1010	124	female	69	80	Q1/2012	NaN
P055237	OSCC	1011	125	male	51	50	Q1/2012	NaN
P055238	OSCC	1012	126	male	65	60	Q1/2009	NaN
P055239	OSCC	1013	127	male	44	70	Q4/2009	NaN
P055240	OSCC	1014	128	male	49	80	Q3/2010	NaN
P055241	OSCC	1015	129	NaN	NaN	NaN	NaN	NaN
P055242	OSCC	1016	130	male	70	80	Q3/2009	NaN
P055243	OSCC	1017	131	male	70	80	Q2/2010	NaN
P055244	OSCC	1018	132	male	53	40	Q1/2010	NaN
P055245	OSCC	1019	133	male	59	70	Q3/2012	NaN
P055246	OSCC	1020	134	male	71	90	Q2/2011	NaN
P055248	OSCC	1021	135	male	53	80	Q4/2009	NaN
P055249	OSCC	1022	136	male	55	60	Q2/2009	NaN
P055250	OSCC	1023	137	male	69	60	Q4/2009	NaN
P055251	OSCC	1024	138	male	62	80	Q4/2009	NaN
P055252	OSCC	1025	139	NaN	NaN	NaN	NaN	NaN
P055256	OSCC	1026	140	female	53	60	Q2/2011	NaN
P055257	OSCC	1027	141	male	68	50	Q2/2012	NaN
P055258	OSCC	1028	142	male	56	70	Q3/2009	NaN
P055259	OSCC	1029	143	NaN	NaN	NaN	NaN	NaN
P055260	OSCC	1030	144	female	56	50	Q4/2009	NaN
P055261	OSCC	1031	145	NaN	NaN	NaN	NaN	NaN
P055262	OSCC	1032	146	male	42	60	Q2/2010	NaN
P055263	OSCC	1033	147	NaN	NaN	NaN	NaN	NaN
P055264	OSCC	1034	148	female	58	60	Q4/2009	NaN
P055265	OSCC	1035	149	female	62	50	Q3/2012	NaN
P055266	OSCC	1036	150	NaN	NaN	NaN	NaN	NaN
P055267	OSCC	1037	151	NaN	NaN	NaN	NaN	NaN
P055268	OSCC	1038	152	NaN	NaN	NaN	NaN	NaN
P055269	OSCC	1039	153	male	56	80	Q1/2010	NaN
P055270	OSCC	1040	154	female	50	60	Q1/2009	NaN
P055271	OSCC	1041	155	female	78	70	Q4/2007	NaN
P055272	OSCC	1042	156	male	59	50	Q4/2011	NaN
P055273	OSCC	1043	157	NaN	NaN	NaN	NaN	NaN
P055275	OSCC	1044	158	NaN	NaN	NaN	NaN	NaN
P055277	OSCC	1045	159	male	61	60	Q3/2010	NaN
P055278	OSCC	1046	160	male	62	60	Q4/2009	NaN
P055279	OSCC	1047	161	male	65	40	Q1/2012	NaN
P055280	OSCC	1048	162	male	45	50	Q1/2010	NaN
P055281	OSCC	1049	163	female	72	90	Q2/2010	NaN
P055282	OSCC	1050	164	female	72	40	Q4/2008	NaN
P055283	OSCC	1051	165	female	79	60	Q4/2011	NaN
P055284	OSCC	1052	166	NaN	NaN	NaN	NaN	NaN
P055285	OSCC	1053	167	NaN	NaN	NaN	NaN	NaN
P055286	OSCC	1054	168	female	55	50	Q3/2009	NaN
P055288	OSCC	1055	169	female	70	70	Q4/2010	NaN
P053071	PDAC	1056	1	female	73	43	Q4/2010	NaN
P053072	PDAC	1057	2	male	46	43	Q3/2009	NaN
P053073	PDAC	1058	3	female	67	31	Q3/2012	NaN
P053074	PDAC	1059	4	female	71	37	Q1/2011	NaN
P053075	PDAC	1060	5	male	83	70	Q3/2015	NaN
P053076	PDAC	1061	6	male	68	30	Q4/2010	NaN
P053077	PDAC	1062	7	male	81	50	Q4/2007	NaN
P053078	PDAC	1063	8	male	68	67	Q4/2019	NaN
P053079	PDAC	1064	9	male	71	56	Q2/2014	NaN
P053080	PDAC	1065	10	male	68	66	Q4/2008	NaN
P053081	PDAC	1066	11	female	69	70	Q3/2012	NaN
P053082	PDAC	1067	12	male	77	60	Q1/2013	NaN
P053083	PDAC	1068	13	female	71	25	Q3/2008	NaN
P053084	PDAC	1069	14	male	49	28	Q1/2008	NaN
P053085	PDAC	1070	15	female	55	51	Q1/2013	NaN
P053086	PDAC	1071	16	male	74	30	Q4/2017	NaN
P053087	PDAC	1072	17	male	59	NaN	Q3/2017	NaN
P053088	PDAC	1073	18	male	72	50	Q4/2012	NaN
P053089	PDAC	1074	19	female	68	49	Q4/2007	NaN
P053090	PDAC	1075	20	female	76	30	Q2/2013	NaN
P053091	PDAC	1076	21	male	67	47	Q4/2015	NaN
P053092	PDAC	1077	22	male	78	65	Q4/2009	NaN
P053093	PDAC	1078	23	female	66	37	Q3/2016	NaN
P053094	PDAC	1079	24	male	41	48	Q1/2008	NaN
P053095	PDAC	1080	25	female	63	90	Q1/2016	NaN
P053096	PDAC	1081	26	male	78	80	Q4/2018	NaN
P053097	PDAC	1082	27	male	73	59	Q4/2019	NaN
P053098	PDAC	1083	28	female	74	20	Q4/2008	NaN
P053099	PDAC	1084	29	female	72	NaN	Q3/2018	NaN
P053101	PDAC	1085	30	female	74	51	Q3/2008	NaN
P053102	PDAC	1086	31	male	71	61	Q2/2014	NaN
P053103	PDAC	1087	32	male	74	51	Q3/2016	NaN
P053104	PDAC	1088	33	male	65	35	Q3/2008	NaN
P053105	PDAC	1089	34	female	65	57	Q4/2019	NaN
P053106	PDAC	1090	35	male	73	30	Q2/2008	NaN
P053107	PDAC	1091	36	male	68	30	Q4/2008	NaN
P053108	PDAC	1092	37	female	55	92	Q4/2012	NaN
P053109	PDAC	1093	38	male	70	54	Q4/2010	NaN
P053110	PDAC	1094	39	female	81	49	Q4/2014	NaN
P053111	PDAC	1095	40	female	63	38	Q1/2013	NaN
P053112	PDAC	1096	41	female	76	51	Q2/2019	NaN
P053113	PDAC	1097	42	male	73	46	Q4/2014	NaN
P053114	PDAC	1098	43	female	59	47	Q2/2015	NaN
P053115	PDAC	1099	44	male	65	NaN	Q4/2013	NaN
P053116	PDAC	1100	45	male	48	46	Q2/2016	NaN
P053117	PDAC	1101	46	female	71	37	Q2/2016	NaN
P053118	PDAC	1102	47	male	71	35	Q1/2015	NaN
P053119	PDAC	1103	48	female	52	30	Q4/2014	NaN
P053120	PDAC	1104	49	male	71	63	Q4/2019	NaN
P053121	PDAC	1105	50	male	75	38	Q3/2015	NaN
P053122	PDAC	1106	51	female	55	51	Q4/2009	NaN
P053123	PDAC	1107	52	female	74	50	Q1/2016	NaN
P053124	PDAC	1108	53	female	57	50	Q4/2008	NaN
P053125	PDAC	1109	54	female	80	54	Q3/2018	NaN
P053126	PDAC	1110	55	male	70	52	Q4/2011	NaN
P053127	PDAC	1111	56	male	62	33	Q3/2016	NaN
P053128	PDAC	1112	57	female	61	56	Q3/2014	NaN
P053129	PDAC	1113	58	male	35	50	Q4/2008	NaN
P053130	PDAC	1114	59	male	56	46	Q3/2017	NaN
P053131	PDAC	1115	60	female	75	80	Q3/2015	NaN
P053132	PDAC	1116	61	female	50	30	Q4/2014	NaN
P053133	PDAC	1117	62	male	68	65	Q3/2013	NaN
P053134	PDAC	1118	63	male	86	20	Q4/2011	NaN
P053135	PDAC	1119	64	male	75	20	Q3/2011	NaN
P053136	PDAC	1120	65	female	53	50	Q3/2012	NaN
P053137	PDAC	1121	66	male	57	25	Q4/2009	NaN
P053138	PDAC	1122	67	female	74	50	Q2/2016	NaN
P053139	PDAC	1123	68	female	72	20	Q1/2012	NaN
P053140	PDAC	1124	69	male	57	53	Q2/2011	NaN
P053141	PDAC	1125	70	male	70	65	Q2/2017	NaN
P053142	PDAC	1126	71	male	74	60	Q4/2007	NaN
P053143	PDAC	1127	72	female	65	51	Q4/2008	NaN
P053144	PDAC	1128	73	female	74	53	Q3/2018	NaN
P053145	PDAC	1129	74	male	51	53	Q1/2016	NaN
P053146	PDAC	1130	75	male	65	NaN	Q3/2019	NaN
P053147	PDAC	1131	76	male	60	70	Q3/2012	NaN
P053148	PDAC	1132	77	male	70	40	Q4/2007	NaN
P053149	PDAC	1133	78	male	66	80	Q4/2014	NaN
P053150	PDAC	1134	79	female	52	50	Q1/2016	NaN
P053151	PDAC	1135	80	male	57	70	Q3/2015	NaN
P053152	PDAC	1136	81	female	75	50	Q1/2015	NaN
P053153	PDAC	1137	82	male	47	40	Q1/2008	NaN
P053154	PDAC	1138	83	male	66	20	Q1/2009	NaN
P053155	PDAC	1139	84	male	49	30	Q4/2010	NaN
P053156	PDAC	1140	85	male	76	70	Q1/2010	NaN
P053157	PDAC	1141	86	male	56	57	Q1/2013	NaN
P053158	PDAC	1142	87	female	78	30	Q3/2015	NaN
P053159	PDAC	1143	88	male	70	34	Q1/2013	NaN
P053160	PDAC	1144	89	male	79	63	Q3/2019	NaN
P053161	PDAC	1145	90	male	66	60	Q1/2016	NaN
P053162	PDAC	1146	91	male	58	44	Q3/2014	NaN
P053163	PDAC	1147	92	male	69	40	Q3/2008	NaN
P053164	PDAC	1148	93	female	73	60	Q3/2016	NaN
P053165	PDAC	1149	94	female	67	15	Q2/2017	NaN
P053166	PDAC	1150	95	female	67	80	Q3/2012	NaN
P053167	PDAC	1151	96	male	65	NaN	Q3/2019	NaN
P053168	PDAC	1152	97	female	84	31	Q4/2014	NaN
P053169	PDAC	1153	98	female	67	59	Q1/2019	NaN
P053170	PDAC	1154	99	female	63	60	Q3/2019	NaN
P053171	PDAC	1155	100	male	71	52	Q2/2014	NaN
P053172	PDAC	1156	101	male	65	40	Q1/2015	NaN
P053173	PDAC	1157	102	male	65	70	Q4/2018	NaN
P053174	PDAC	1158	103	female	70	40	Q4/2007	NaN
P053175	PDAC	1159	104	male	72	47	Q1/2011	NaN
P053176	PDAC	1160	105	female	72	37	Q4/2011	NaN
P053177	PDAC	1161	106	female	75	30	Q3/2016	NaN
P053178	PDAC	1162	107	male	73	78	Q1/2013	NaN
P053179	PDAC	1163	108	female	67	36	Q3/2013	NaN
P053180	PDAC	1164	109	female	64	NaN	Q4/2016	NaN
P053181	PDAC	1165	110	female	83	32	Q1/2015	NaN
P053182	PDAC	1166	111	female	74	69	Q4/2016	NaN
P053183	PDAC	1167	112	male	66	NaN	Q1/2016	NaN
P053184	PDAC	1168	113	male	53	50	Q1/2008	NaN
P053185	PDAC	1169	114	male	78	50	Q1/2016	NaN
P053186	PDAC	1170	115	female	77	38	Q4/2011	NaN
P053187	PDAC	1171	116	male	76	80	Q4/2014	NaN
P053188	PDAC	1172	117	female	53	70	Q3/2012	NaN
P053189	PDAC	1173	118	female	65	52	Q3/2011	NaN
P053190	PDAC	1174	119	female	72	40	Q3/2015	NaN
P053191	PDAC	1175	120	female	71	42	Q2/2016	NaN
P053192	PDAC	1176	121	male	60	60	Q3/2012	NaN
P053193	PDAC	1177	122	male	66	42	Q3/2015	NaN
P053194	PDAC	1178	123	male	70	85	Q1/2016	NaN
P053195	PDAC	1179	124	male	78	64	Q3/2019	NaN
P053196	PDAC	1180	125	male	48	32	Q1/2016	NaN
P053197	PDAC	1181	126	female	77	40	Q1/2019	NaN
P053198	PDAC	1182	127	male	57	41	Q3/2015	NaN
P053199	PDAC	1183	128	female	65	50	Q1/2008	NaN
P053200	PDAC	1184	129	female	69	40	Q3/2012	NaN
P053201	PDAC	1185	130	male	61	60	Q4/2008	NaN
P053202	PDAC	1186	131	male	69	78	Q4/2018	NaN
P053203	PDAC	1187	132	female	78	48	Q3/2014	NaN
P053204	PDAC	1188	133	male	67	70	Q4/2012	NaN
P053205	PDAC	1189	134	male	78	25	Q3/2013	NaN
P053206	PDAC	1190	135	female	62	60	Q1/2010	NaN
P053207	PDAC	1191	136	male	59	NaN	Q2/2017	NaN
P053208	PDAC	1192	137	female	63	57	Q1/2017	NaN
P053209	PDAC	1193	138	female	82	30	Q2/2016	NaN
P053210	PDAC	1194	139	female	81	24	Q2/2016	NaN
P053211	PDAC	1195	140	male	78	33	Q1/2013	NaN
P053212	PDAC	1196	141	female	56	47	Q2/2018	NaN
P053213	PDAC	1197	142	female	38	35	Q4/2016	NaN
P053214	PDAC	1198	143	female	42	40	Q2/2019	NaN
P053215	PDAC	1199	144	male	48	59	Q3/2015	NaN
P053216	PDAC	1200	145	female	77	45	Q3/2012	NaN
P053217	PDAC	1201	146	female	55	17	Q4/2009	NaN
P053218	PDAC	1202	147	male	70	70	Q1/2016	NaN
P053219	PDAC	1203	148	male	82	20	Q4/2014	NaN
P053220	PDAC	1204	149	male	72	41	Q2/2013	NaN
P053221	PDAC	1205	150	male	71	60	Q3/2015	NaN
P053222	PDAC	1206	151	male	51	25	Q2/2012	NaN
P053223	PDAC	1207	152	male	74	50	Q1/2013	NaN
P053224	PDAC	1208	153	female	74	68	Q1/2016	NaN
P053225	PDAC	1209	154	male	80	41	Q3/2015	NaN
P053226	PDAC	1210	155	female	69	66	Q3/2015	NaN
P053227	PDAC	1211	156	female	87	74	Q1/2016	NaN
P053228	PDAC	1212	157	male	46	51	Q2/2015	NaN
P053229	PDAC	1213	158	female	83	20	Q1/2010	NaN
P053230	PDAC	1214	159	male	71	50	Q4/2013	NaN
P053231	PDAC	1215	160	female	62	52	Q4/2011	NaN
P053232	PDAC	1216	161	female	75	61	Q3/2015	NaN
P053233	PDAC	1217	162	male	74	55	Q1/2009	NaN
P053234	PDAC	1218	163	male	74	59	Q4/2007	NaN
P053235	PDAC	1219	164	female	82	30	Q2/2019	NaN
P053236	PDAC	1220	165	male	72	45	Q4/2012	NaN
P053237	PDAC	1221	166	male	76	80	Q4/2014	NaN
P053238	PDAC	1222	167	female	82	38	Q4/2015	NaN
P053239	PDAC	1223	168	male	70	35	Q1/2010	NaN
P053240	PDAC	1224	169	male	77	NaN	Q2/2017	NaN
P053241	PDAC	1225	170	female	74	55	Q1/2013	NaN
P053242	PDAC	1226	171	male	50	15	Q2/2015	NaN
P053243	PDAC	1227	172	female	83	65	Q3/2008	NaN
P053244	PDAC	1228	173	female	71	58	Q1/2015	NaN
P053245	PDAC	1229	174	male	41	89	Q4/2009	NaN
P053246	PDAC	1230	175	male	65	53	Q4/2009	NaN
P053247	PDAC	1231	176	male	68	32	Q4/2008	NaN
P053248	PDAC	1232	177	male	75	31	Q3/2019	NaN
P053249	PDAC	1233	178	female	74	30	Q4/2016	NaN
P053250	PDAC	1234	179	male	74	63	Q4/2010	NaN
P053251	PDAC	1235	180	female	63	65	Q1/2016	NaN
P053252	PDAC	1236	181	female	75	59	Q2/2015	NaN
P053253	PDAC	1237	182	female	44	NaN	Q1/2017	NaN
P053254	PDAC	1238	183	female	75	50	Q2/2015	NaN
P053255	PDAC	1239	184	female	79	84	Q3/2016	NaN
P053256	PDAC	1240	185	female	50	50	Q2/2011	NaN
P053257	PDAC	1241	186	female	74	42	Q4/2009	NaN
P053258	PDAC	1242	187	male	67	73	Q3/2008	NaN
P053259	PDAC	1243	188	male	77	40	Q3/2018	NaN
P053260	PDAC	1244	189	female	60	80	Q3/2015	NaN
P053261	PDAC	1245	190	female	71	NaN	Q4/2019	NaN
P053262	PDAC	1246	191	female	70	63	Q2/2018	NaN
P053263	PDAC	1247	192	female	63	30	Q2/2008	NaN
P053264	PDAC	1248	193	female	68	43	Q3/2016	NaN
P053265	PDAC	1249	194	female	83	68	Q3/2018	NaN
P053266	PDAC	1250	195	male	85	50	Q3/2019	NaN
P053267	PDAC	1251	196	female	75	50	Q1/2013	NaN
P053268	PDAC	1252	197	male	44	55	Q4/2008	NaN
P053269	PDAC	1253	198	male	74	53	Q2/2015	NaN
P053270	PDAC	1254	199	female	79	61	Q3/2016	NaN
P053271	PDAC	1255	200	male	68	53	Q3/2009	NaN
P053272	PDAC	1256	201	male	83	60	Q4/2019	NaN
P053273	PDAC	1257	202	female	65	50	Q3/2018	NaN
P053274	PDAC	1258	203	male	66	30	Q1/2015	NaN
P053275	PDAC	1259	204	female	69	51	Q3/2019	NaN
